# Supplementary material for: The Involvement of Human Factors Brings New Findings for Predicting Global Suitability Habitat for Hyphantria cunea (Lepidoptera: Arctiidae)
Source: Ecol Evol. 2025 May 26;15(5):e71421. doi: 10.1002/ece3.71421 (PMC12104870; doi:10.1002/ece3.71421)
Supplement: Supplementary file 2 — Data S2. [file ECE3-15-e71421-s001.csv]

species	LON	LAN
Hyphantria cunea	116.416357	39.928353
Hyphantria cunea	116.365868	39.912289
Hyphantria cunea	117.223372	39.109563
Hyphantria cunea	117.150738	39.138203
Hyphantria cunea	117.196648	39.147869
Hyphantria cunea	117.151533	39.167345
Hyphantria cunea	117.314324	39.086569
Hyphantria cunea	117.013949	39.141591
Hyphantria cunea	117.391976	38.984526
Hyphantria cunea	117.139343	39.217817
Hyphantria cunea	117.044388	39.384119
Hyphantria cunea	117.309863	39.717379
Hyphantria cunea	117.78067	39.246083
Hyphantria cunea	117.826625	39.329858
Hyphantria cunea	116.97413	38.947512
Hyphantria cunea	117.408307	40.04606
Hyphantria cunea	117.21451	39.116949
Hyphantria cunea	117.2396	39.10632
Hyphantria cunea	114.53906	38.036654
Hyphantria cunea	114.531362	38.006453
Hyphantria cunea	114.847075	38.021567
Hyphantria cunea	114.313724	38.085958
Hyphantria cunea	114.14524	38.032148
Hyphantria cunea	114.570941	38.146445
Hyphantria cunea	114.552737	38.438411
Hyphantria cunea	114.37614	38.30611
Hyphantria cunea	114.611433	37.615159
Hyphantria cunea	114.461154	38.004043
Hyphantria cunea	114.463347	38.05106
Hyphantria cunea	118.154354	39.625059
Hyphantria cunea	118.200692	39.624437
Hyphantria cunea	118.447635	39.733578
Hyphantria cunea	118.261842	39.671001
Hyphantria cunea	118.085169	39.576031
Hyphantria cunea	118.162216	39.832582
Hyphantria cunea	118.460379	39.27307
Hyphantria cunea	118.682379	39.518997
Hyphantria cunea	118.912571	39.425608
Hyphantria cunea	118.314715	40.1415
Hyphantria cunea	117.738658	39.900401
Hyphantria cunea	117.965892	40.189202
Hyphantria cunea	118.703598	39.740593
Hyphantria cunea	118.701144	39.999175
Hyphantria cunea	119.564962	39.94756
Hyphantria cunea	119.775799	39.978849
Hyphantria cunea	119.488914	39.834751
Hyphantria cunea	119.235739	39.889241
Hyphantria cunea	118.949684	40.407578
Hyphantria cunea	119.162694	39.712813
Hyphantria cunea	118.892986	39.891947
Hyphantria cunea	114.490431	36.580358
Hyphantria cunea	114.492897	36.63641
Hyphantria cunea	114.462058	36.639022
Hyphantria cunea	114.619544	36.3353
Hyphantria cunea	114.670032	36.444407
Hyphantria cunea	115.147814	36.285616
Hyphantria cunea	115.186792	36.811133
Hyphantria cunea	114.878299	36.92035
Hyphantria cunea	114.948607	36.483484
Hyphantria cunea	115.282468	36.547557
Hyphantria cunea	114.938976	36.359861
Hyphantria cunea	114.770419	37.350173
Hyphantria cunea	114.671936	37.120983
Hyphantria cunea	114.683762	37.005041
Hyphantria cunea	114.919301	37.619886
Hyphantria cunea	115.037478	37.221112
Hyphantria cunea	115.242014	37.528712
Hyphantria cunea	115.142607	37.07466
Hyphantria cunea	115.030076	37.063148
Hyphantria cunea	115.266783	36.975321
Hyphantria cunea	115.667576	37.040087
Hyphantria cunea	115.501048	36.870813
Hyphantria cunea	115.408748	37.359264
Hyphantria cunea	114.503335	36.854922
Hyphantria cunea	114.49426	37.06635699
Hyphantria cunea	114.455894	37.04679
Hyphantria cunea	114.671339	37.121958
Hyphantria cunea	114.683762	37.005041
Hyphantria cunea	115.458669	38.877561
Hyphantria cunea	115.497342	38.883209
Hyphantria cunea	115.322351	38.948955
Hyphantria cunea	115.489968	38.765041
Hyphantria cunea	115.62441	39.026233
Hyphantria cunea	115.713905	39.394317
Hyphantria cunea	115.583855	38.488056
Hyphantria cunea	115.13547	38.837487
Hyphantria cunea	115.46438	38.457364
Hyphantria cunea	115.974422	39.485283
Hyphantria cunea	115.326647	38.41844
Hyphantria cunea	115.873758	39.326521
Hyphantria cunea	117.661156	40.546956
Hyphantria cunea	117.500558	40.417358
Hyphantria cunea	118.485313	40.611391
Hyphantria cunea	118.701951	41.018405
Hyphantria cunea	116.866284	38.314416
Hyphantria cunea	116.832276	38.310143
Hyphantria cunea	117.007478	38.219856
Hyphantria cunea	116.804306	38.583021
Hyphantria cunea	116.537067	37.888248
Hyphantria cunea	117.496606	38.141582
Hyphantria cunea	117.230603	38.058088
Hyphantria cunea	115.829758	38.422802
Hyphantria cunea	116.708104	38.038584
Hyphantria cunea	116.391508	37.627661
Hyphantria cunea	116.122802	38.190144
Hyphantria cunea	117.104298	38.053409
Hyphantria cunea	116.578368	38.083437
Hyphantria cunea	116.082918	38.683592
Hyphantria cunea	117.330048	38.371383
Hyphantria cunea	116.099518	38.446624
Hyphantria cunea	116.694544	39.502569
Hyphantria cunea	116.71069	39.522786
Hyphantria cunea	116.298657	39.438214
Hyphantria cunea	116.499028	39.321794
Hyphantria cunea	117.006093	39.761424
Hyphantria cunea	116.653794	38.705449
Hyphantria cunea	116.457858	38.873281
Hyphantria cunea	116.989574	39.886547
Hyphantria cunea	116.391386	39.125898
Hyphantria cunea	117.078295	39.982718
Hyphantria cunea	115.675422	37.735369
Hyphantria cunea	115.72426	37.513417
Hyphantria cunea	115.887655	37.801658
Hyphantria cunea	115.982461	38.041368
Hyphantria cunea	115.725833	38.235892
Hyphantria cunea	115.519216	38.23451
Hyphantria cunea	115.965874	37.34741
Hyphantria cunea	116.270648	37.69229
Hyphantria cunea	116.144418	37.868872
Hyphantria cunea	115.579334	37.55082
Hyphantria cunea	115.559574	38.001536
Hyphantria cunea	114.990159	38.516174
Hyphantria cunea	115.861657	39.042784
Hyphantria cunea	115.218057	37.943315
Hyphantria cunea	115.935553	38.935364
Hyphantria cunea	116.10865	38.99455
Hyphantria cunea	123.312265	44.126626
Hyphantria cunea	122.356749	42.935159
Hyphantria cunea	123.344031	41.664757
Hyphantria cunea	123.449715	41.714914
Hyphantria cunea	123.583197	41.912487
Hyphantria cunea	123.308136	41.793743
Hyphantria cunea	122.765409	41.516827
Hyphantria cunea	123.355701	42.741005
Hyphantria cunea	123.440495	42.50073
Hyphantria cunea	122.725537	41.932648
Hyphantria cunea	121.525461	38.953351
Hyphantria cunea	121.261953	38.851705
Hyphantria cunea	121.782769	39.05046
Hyphantria cunea	122.26177	39.741886
Hyphantria cunea	122.588494	39.272728
Hyphantria cunea	121.979603	39.627114
Hyphantria cunea	122.967328	39.680811
Hyphantria cunea	122.949298	41.068909
Hyphantria cunea	122.436196	41.412768
Hyphantria cunea	123.280935	40.29088
Hyphantria cunea	122.685217	40.882377
Hyphantria cunea	123.94504	41.883375
Hyphantria cunea	124.097979	41.922644
Hyphantria cunea	123.768926	41.299702
Hyphantria cunea	123.767647	41.329219
Hyphantria cunea	123.817212	41.30871
Hyphantria cunea	123.744802	41.100445
Hyphantria cunea	124.120436	41.301892
Hyphantria cunea	124.066919	40.452298
Hyphantria cunea	121.103892	41.109147
Hyphantria cunea	122.123443	41.666028
Hyphantria cunea	121.23908	41.533087
Hyphantria cunea	121.35773	41.1734
Hyphantria cunea	121.795962	41.598764
Hyphantria cunea	122.107814	40.230636
Hyphantria cunea	122.379967	40.680303
Hyphantria cunea	122.348936	40.400611
Hyphantria cunea	122.509131	40.644622
Hyphantria cunea	121.416105	41.7831
Hyphantria cunea	121.68054	42.025495
Hyphantria cunea	121.757901	42.065175
Hyphantria cunea	122.538793	42.386544
Hyphantria cunea	123.185386	41.262608
Hyphantria cunea	123.196672	41.217649
Hyphantria cunea	123.419804	41.151847
Hyphantria cunea	123.181782	41.253277
Hyphantria cunea	123.105695	41.205329
Hyphantria cunea	123.339312	41.426372
Hyphantria cunea	122.069897	41.158678
Hyphantria cunea	121.996499	41.242873
Hyphantria cunea	123.842305	42.28613
Hyphantria cunea	123.729004	42.223383
Hyphantria cunea	124.727393	42.73803
Hyphantria cunea	124.1111	42.785791
Hyphantria cunea	123.567117	42.467521
Hyphantria cunea	124.038268	42.546307
Hyphantria cunea	124.15	42.53
Hyphantria cunea	120.869231	40.774461
Hyphantria cunea	120.893786	40.735519
Hyphantria cunea	120.749728	41.107108
Hyphantria cunea	120.344229	40.325659
Hyphantria cunea	120.72831	40.614762
Hyphantria cunea	125.664662	43.525311
Hyphantria cunea	125.225396	43.813968
Hyphantria cunea	125.427188	43.879016
Hyphantria cunea	125.256136	43.880975
Hyphantria cunea	124.82283	43.504687
Hyphantria cunea	124.345722	43.146155
Hyphantria cunea	124.33539	43.30706
Hyphantria cunea	123.502724	43.518302
Hyphantria cunea	125.136452	42.901534
Hyphantria cunea	125.149283	42.927265
Hyphantria cunea	125.530991	42.676935
Hyphantria cunea	124.991521	42.926331
Hyphantria cunea	125.683832	42.530341
Hyphantria cunea	126.194031	41.125307
Hyphantria cunea	121.381709	31.112813
Hyphantria cunea	121.489612	31.405457
Hyphantria cunea	121.2653	31.375602
Hyphantria cunea	121.544379	31.221517
Hyphantria cunea	121.34197	30.741991
Hyphantria cunea	121.227747	31.032243
Hyphantria cunea	121.124178	31.150681
Hyphantria cunea	121.474042	30.917795
Hyphantria cunea	118.797861	32.048687
Hyphantria cunea	118.794744	32.039133
Hyphantria cunea	118.731694	32.003552
Hyphantria cunea	118.627895	32.059093
Hyphantria cunea	118.909246	32.096228
Hyphantria cunea	118.839685	31.953702
Hyphantria cunea	118.821401	32.322247
Hyphantria cunea	118.769737	32.066967
Hyphantria cunea	117.185591	34.288511
Hyphantria cunea	117.25156	34.253167
Hyphantria cunea	117.466687	34.435506
Hyphantria cunea	117.193805	34.244258
Hyphantria cunea	117.169421	34.1807
Hyphantria cunea	116.595391	34.693906
Hyphantria cunea	116.937532	34.721656
Hyphantria cunea	117.941563	33.912598
Hyphantria cunea	118.354537	34.36958
Hyphantria cunea	118.012531	34.338888
Hyphantria cunea	119.19371	34.606756
Hyphantria cunea	118.752842	34.542309
Hyphantria cunea	119.239381	34.284381
Hyphantria cunea	119.315651	34.087135
Hyphantria cunea	119.338788	34.760249
Hyphantria cunea	119.141099	33.502869
Hyphantria cunea	119.034725	33.631893
Hyphantria cunea	119.260335	33.78096
Hyphantria cunea	118.855064	33.29845
Hyphantria cunea	118.54436	33.011971
Hyphantria cunea	119.020585	33.025433
Hyphantria cunea	119.008062	33.599504
Hyphantria cunea	120.197358	33.390536
Hyphantria cunea	120.153898	33.338094
Hyphantria cunea	120.500858	33.200331
Hyphantria cunea	119.578364	34.199479
Hyphantria cunea	119.820831	33.990334
Hyphantria cunea	119.802527	33.759325
Hyphantria cunea	120.258053	33.774806
Hyphantria cunea	119.798581	33.464204
Hyphantria cunea	120.320331	32.86844
Hyphantria cunea	119.431849	32.39472
Hyphantria cunea	119.398015	32.377528
Hyphantria cunea	119.569989	32.434672
Hyphantria cunea	119.360729	33.240392
Hyphantria cunea	119.184766	32.272258
Hyphantria cunea	119.459161	32.781659
Hyphantria cunea	119.411945	32.195333
Hyphantria cunea	119.433854	32.131962
Hyphantria cunea	119.797635	32.234831
Hyphantria cunea	119.168695	31.944999
Hyphantria cunea	119.368165	32.174787
Hyphantria cunea	119.919425	32.491016
Hyphantria cunea	119.881717	32.318822
Hyphantria cunea	120.127934	32.509155
Hyphantria cunea	119.852541	32.910459
Hyphantria cunea	118.242534	33.963029
Hyphantria cunea	118.330782	33.946822
Hyphantria cunea	118.804784	34.111022
Hyphantria cunea	118.703038	33.72314
Hyphantria cunea	118.223591	33.476051
Hyphantria cunea	120.92585	30.830898
Hyphantria cunea	121.015142	30.677233
Hyphantria cunea	117.309229	31.858048
Hyphantria cunea	117.264595	31.878641
Hyphantria cunea	117.260536	31.851158
Hyphantria cunea	117.309658	31.793093
Hyphantria cunea	117.167564	32.478018
Hyphantria cunea	117.469383	31.88794
Hyphantria cunea	117.8618	31.598628
Hyphantria cunea	118.372655	31.311757
Hyphantria cunea	118.391734	31.369373
Hyphantria cunea	118.201349	31.080896
Hyphantria cunea	117.902366	31.303168
Hyphantria cunea	117.39379	32.943014
Hyphantria cunea	117.367614	32.944198
Hyphantria cunea	117.342451	32.929711
Hyphantria cunea	117.359331	32.965435
Hyphantria cunea	117.205234	32.970031
Hyphantria cunea	117.879486	33.127823
Hyphantria cunea	117.053273	32.631533
Hyphantria cunea	117.017409	32.647155
Hyphantria cunea	116.859048	32.599901
Hyphantria cunea	116.83349	32.631379
Hyphantria cunea	116.834716	32.77208
Hyphantria cunea	116.711051	32.709445
Hyphantria cunea	116.787141	32.573306
Hyphantria cunea	116.63552	32.65471
Hyphantria cunea	118.49856	31.682208
Hyphantria cunea	118.497972	31.571213
Hyphantria cunea	118.101421	31.735599
Hyphantria cunea	116.828134	33.991451
Hyphantria cunea	116.794345	33.959893
Hyphantria cunea	116.813042	33.895139
Hyphantria cunea	116.766299	33.915477
Hyphantria cunea	117.80707	30.908927
Hyphantria cunea	117.250622	30.705963
Hyphantria cunea	117.82	30.94
Hyphantria cunea	118.305843	32.29453
Hyphantria cunea	118.296955	32.329842
Hyphantria cunea	118.435749	32.452167
Hyphantria cunea	118.27309	32.085407
Hyphantria cunea	117.698563	32.530982
Hyphantria cunea	117.531623	32.874735
Hyphantria cunea	119.004817	32.667571
Hyphantria cunea	118.018276	32.781995
Hyphantria cunea	115.806942	32.883468
Hyphantria cunea	115.856735	32.91248
Hyphantria cunea	115.808327	32.924918
Hyphantria cunea	115.261473	33.040261
Hyphantria cunea	115.621934	33.160326
Hyphantria cunea	115.595644	32.658297
Hyphantria cunea	116.256789	32.653255
Hyphantria cunea	115.374564	33.257013
Hyphantria cunea	116.977463	33.640061
Hyphantria cunea	116.367095	34.442561
Hyphantria cunea	116.94729	34.188728
Hyphantria cunea	117.552462	33.552998
Hyphantria cunea	117.910629	33.482982
Hyphantria cunea	116.277912	32.353038
Hyphantria cunea	115.779025	33.876235
Hyphantria cunea	116.215665	33.492921
Hyphantria cunea	116.564248	33.265831
Hyphantria cunea	116.208635	33.144724
Hyphantria cunea	117.567379	30.687181
Hyphantria cunea	117.076455	36.666412
Hyphantria cunea	116.901224	36.651441
Hyphantria cunea	116.987492	36.678016
Hyphantria cunea	117.065237	36.680017
Hyphantria cunea	116.751937	36.553571
Hyphantria cunea	117.526228	36.681259
Hyphantria cunea	117.042516	36.726342
Hyphantria cunea	117.676723	36.213813
Hyphantria cunea	117.811355	36.058572
Hyphantria cunea	116.456187	36.289265
Hyphantria cunea	116.997777	36.651474
Hyphantria cunea	117.157207	37.30905
Hyphantria cunea	120.385649	36.080305
Hyphantria cunea	120.374731	36.087609
Hyphantria cunea	120.468956	36.107538
Hyphantria cunea	120.432697	36.145463
Hyphantria cunea	120.39631	36.307064
Hyphantria cunea	120.447128	36.389639
Hyphantria cunea	120.033382	36.26468
Hyphantria cunea	120.447128	36.389639
Hyphantria cunea	119.988454	36.776875
Hyphantria cunea	120.51769	36.889084
Hyphantria cunea	117.966723	36.643452
Hyphantria cunea	118.017913	36.806674
Hyphantria cunea	117.861677	36.494721
Hyphantria cunea	118.309118	36.826981
Hyphantria cunea	117.869886	36.803072
Hyphantria cunea	118.097923	36.959804
Hyphantria cunea	117.826916	37.171063
Hyphantria cunea	118.170856	36.185038
Hyphantria cunea	117.263164	34.795063
Hyphantria cunea	117.590816	34.773263
Hyphantria cunea	117.733832	34.562528
Hyphantria cunea	117.461517	35.099528
Hyphantria cunea	117.165824	35.114156
Hyphantria cunea	117.556123	34.864114
Hyphantria cunea	118.582184	37.448963
Hyphantria cunea	118.525543	37.886162
Hyphantria cunea	118.255273	37.49026
Hyphantria cunea	118.407107	37.053555
Hyphantria cunea	118.636989	37.558208
Hyphantria cunea	121.400031	37.540687
Hyphantria cunea	121.267741	37.498246
Hyphantria cunea	121.600512	37.386901
Hyphantria cunea	121.445151	37.511361
Hyphantria cunea	120.477813	37.646108
Hyphantria cunea	120.711673	36.978941
Hyphantria cunea	119.942327	37.177017
Hyphantria cunea	120.758848	37.810661
Hyphantria cunea	120.434072	37.355469
Hyphantria cunea	120.849675	37.335123
Hyphantria cunea	121.158434	36.776378
Hyphantria cunea	119.024836	36.7281
Hyphantria cunea	119.219734	36.775491
Hyphantria cunea	119.166485	36.654448
Hyphantria cunea	119.132486	36.707676
Hyphantria cunea	118.542982	36.512506
Hyphantria cunea	118.829996	36.706938
Hyphantria cunea	118.479636	36.6846
Hyphantria cunea	119.410103	35.995654
Hyphantria cunea	118.790652	36.85548
Hyphantria cunea	119.218843	36.478494
Hyphantria cunea	119.755597	36.382595
Hyphantria cunea	119.398525	36.85882
Hyphantria cunea	116.59505	35.406596
Hyphantria cunea	116.783834	35.553144
Hyphantria cunea	117.128828	34.806554
Hyphantria cunea	116.650608	35.012749
Hyphantria cunea	116.311532	35.06662
Hyphantria cunea	116.342442	35.407829
Hyphantria cunea	116.489043	35.732799
Hyphantria cunea	117.251195	35.664323
Hyphantria cunea	116.096044	35.802306
Hyphantria cunea	116.986503	35.580996
Hyphantria cunea	117.003743	35.405185
Hyphantria cunea	117.135354	36.192084
Hyphantria cunea	117.041582	36.18799
Hyphantria cunea	116.805797	35.758787
Hyphantria cunea	116.470304	35.937102
Hyphantria cunea	117.767953	35.909032
Hyphantria cunea	116.768358	36.182572
Hyphantria cunea	122.123444	37.501991
Hyphantria cunea	122.057941	37.193886
Hyphantria cunea	122.486658	37.16516
Hyphantria cunea	121.539765	36.919816
Hyphantria cunea	119.462249	35.42547
Hyphantria cunea	119.318929	35.121884
Hyphantria cunea	119.206763	35.751927
Hyphantria cunea	118.837064	35.579868
Hyphantria cunea	118.347731	35.051734
Hyphantria cunea	118.284786	34.996741
Hyphantria cunea	118.402893	35.089917
Hyphantria cunea	118.465213	35.549976
Hyphantria cunea	118.367263	34.613557
Hyphantria cunea	118.627918	35.79045
Hyphantria cunea	118.07065	34.857149
Hyphantria cunea	117.977325	35.265961
Hyphantria cunea	117.640352	35.505943
Hyphantria cunea	118.835163	35.174846
Hyphantria cunea	117.945085	35.710032
Hyphantria cunea	118.650782	34.919852
Hyphantria cunea	116.299471	37.450805
Hyphantria cunea	116.576092	37.335794
Hyphantria cunea	116.800306	37.65219
Hyphantria cunea	117.385257	37.77535
Hyphantria cunea	116.8668	37.189798
Hyphantria cunea	116.76281	36.783415
Hyphantria cunea	116.434056	37.165314
Hyphantria cunea	116.001726	36.948371
Hyphantria cunea	116.069302	37.213311
Hyphantria cunea	117.231935	37.729907
Hyphantria cunea	116.638327	36.933812
Hyphantria cunea	115.988491	36.434645
Hyphantria cunea	115.79182	36.114392
Hyphantria cunea	115.671191	36.233598
Hyphantria cunea	116.25527	36.580689
Hyphantria cunea	116.24758	36.334917
Hyphantria cunea	115.44274	36.484009
Hyphantria cunea	116.230158	36.846755
Hyphantria cunea	115.704881	36.838277
Hyphantria cunea	118.019326	37.430724
Hyphantria cunea	118.098902	37.69926
Hyphantria cunea	117.509921	37.489877
Hyphantria cunea	117.578262	37.641106
Hyphantria cunea	117.625696	37.77026
Hyphantria cunea	118.131815	37.150226
Hyphantria cunea	117.743109	36.862989
Hyphantria cunea	115.417827	35.252512
Hyphantria cunea	115.569619	35.072701
Hyphantria cunea	115.542328	34.825508
Hyphantria cunea	116.107428	34.778808
Hyphantria cunea	115.889765	34.952459
Hyphantria cunea	116.065396	35.387374
Hyphantria cunea	115.943613	35.599758
Hyphantria cunea	115.510193	35.563408
Hyphantria cunea	115.089905	35.289368
Hyphantria cunea	113.660555	34.800156
Hyphantria cunea	113.616901	34.867458
Hyphantria cunea	113.734366	34.775231
Hyphantria cunea	113.976181	34.71895
Hyphantria cunea	114.35473	34.815784
Hyphantria cunea	114.364875	34.800459
Hyphantria cunea	114.441327	34.756921
Hyphantria cunea	114.467467	34.480433
Hyphantria cunea	114.193081	34.411494
Hyphantria cunea	114.821348	34.822211
Hyphantria cunea	114.348307	34.788561
Hyphantria cunea	114.34817	34.777104
Hyphantria cunea	113.357239	33.626731
Hyphantria cunea	114.357082	36.090468
Hyphantria cunea	114.355822	36.107255
Hyphantria cunea	114.130207	36.130585
Hyphantria cunea	114.357763	35.924515
Hyphantria cunea	114.518997	35.575002
Hyphantria cunea	114.901492	35.971653
Hyphantria cunea	114.184428	35.897703
Hyphantria cunea	114.298694	35.741296
Hyphantria cunea	114.550813	35.67624
Hyphantria cunea	114.197651	35.607762
Hyphantria cunea	113.875245	35.303851
Hyphantria cunea	113.86578	35.302117
Hyphantria cunea	113.805205	35.190836
Hyphantria cunea	113.940115	35.065587
Hyphantria cunea	114.205197	35.141956
Hyphantria cunea	114.418882	35.041198
Hyphantria cunea	114.668936	35.201548
Hyphantria cunea	114.064907	35.398494
Hyphantria cunea	113.447755	35.223514
Hyphantria cunea	113.401679	35.099378
Hyphantria cunea	115.074151	35.777346
Hyphantria cunea	115.104389	35.88518
Hyphantria cunea	115.204752	36.069664
Hyphantria cunea	115.504201	35.851907
Hyphantria cunea	115.871906	35.96939
Hyphantria cunea	115.029078	35.712193
Hyphantria cunea	115.029215	35.761829
Hyphantria cunea	113.822647	34.025342
Hyphantria cunea	114.1774	34.102332
Hyphantria cunea	113.488847	33.866442
Hyphantria cunea	113.851053	34.002989
Hyphantria cunea	113.91071	33.58219
Hyphantria cunea	114.006944	33.587409
Hyphantria cunea	114.093902	33.586565
Hyphantria cunea	113.609286	33.437877
Hyphantria cunea	113.931203	33.827304
Hyphantria cunea	115.613965	34.443893
Hyphantria cunea	115.653302	34.38839
Hyphantria cunea	115.179594	34.647758
Hyphantria cunea	115.071879	34.445656
Hyphantria cunea	115.840511	34.402512
Hyphantria cunea	116.131447	34.237554
Hyphantria cunea	116.4495	33.929291
Hyphantria cunea	114.058713	32.116803
Hyphantria cunea	114.125656	32.101031
Hyphantria cunea	114.919033	32.011103
Hyphantria cunea	114.879239	31.643918
Hyphantria cunea	115.406862	31.798378
Hyphantria cunea	115.654482	32.168137
Hyphantria cunea	115.419538	32.473258
Hyphantria cunea	114.740456	32.342792
Hyphantria cunea	114.650628	33.647598
Hyphantria cunea	114.394915	34.059862
Hyphantria cunea	114.425451	33.808682
Hyphantria cunea	114.611596	33.54248
Hyphantria cunea	115.098583	33.409369
Hyphantria cunea	115.177189	33.644743
Hyphantria cunea	114.886154	33.731561
Hyphantria cunea	114.875333	33.465838
Hyphantria cunea	113.993914	32.973054
Hyphantria cunea	114.021539	33.387685
Hyphantria cunea	114.264381	33.262439
Hyphantria cunea	114.619159	32.96271
Hyphantria cunea	114.392774	32.605697
Hyphantria cunea	114.02643	32.802065
Hyphantria cunea	113.327144	32.723975
Hyphantria cunea	114.362379	33.006729
Hyphantria cunea	114.013182	33.145649
Hyphantria cunea	114.920983	32.81148
Hyphantria cunea	112.211899	32.087298
Hyphantria cunea	112.771959	32.128818
Hyphantria cunea	113.910958	30.916874
Hyphantria cunea	113.99801	31.258159
Hyphantria cunea	114.127022	31.561165
Hyphantria cunea	113.753554	31.020983
Hyphantria cunea	113.562806	30.940176
Hyphantria cunea	113.688941	31.25561
Hyphantria cunea	114.618236	31.288153
Hyphantria cunea	113.299528	31.853833
Hyphantria cunea	113.82589	31.616854
Hyphantria cunea	13.59	49.77
Hyphantria cunea	25.54	46.22
Hyphantria cunea	131.72	43.53
Hyphantria cunea	104.41	51.76
Hyphantria cunea	140.061432	35.688079
Hyphantria cunea	116.47	35.71
Hyphantria cunea	-73.77	40.73
Hyphantria cunea	-79.91	40.83
Hyphantria cunea	-73.39	40.76
Hyphantria cunea	-73.59	40.89
Hyphantria cunea	-73.97	40.93
Hyphantria cunea	-122.38	48.74
Hyphantria cunea	-73.58	40.89
Hyphantria cunea	-73.96	40.91
Hyphantria cunea	-74.12	40.59
Hyphantria cunea	-73.45	40.87
Hyphantria cunea	12.22	45.68
Hyphantria cunea	127.18	37.03
Hyphantria cunea	-83.25	33.51
Hyphantria cunea	-73.14	40.78
Hyphantria cunea	-75.16	39.95
Hyphantria cunea	138.94	34.67
Hyphantria cunea	-72.78	40.85
Hyphantria cunea	-73.45	40.87
Hyphantria cunea	-85.47	43
Hyphantria cunea	129.02	35.06
Hyphantria cunea	68.62	58.47
Hyphantria cunea	-73.56	40.59
Hyphantria cunea	-73.45	40.87
Hyphantria cunea	-74.25	41.73
Hyphantria cunea	-108.2	47.9
Hyphantria cunea	-81.97	29.71
Hyphantria cunea	126.32	34.86
Hyphantria cunea	129.02	35.08
Hyphantria cunea	-109.39	31.9
Hyphantria cunea	-73.79	40.74
Hyphantria cunea	-73.14	40.78
Hyphantria cunea	37.62	55.74
Hyphantria cunea	-73.45	40.87
Hyphantria cunea	-73.45	40.87
Hyphantria cunea	129.02	35.08
Hyphantria cunea	-107.67	47.67
Hyphantria cunea	-74.62	39.91
Hyphantria cunea	-82.32	32.38
Hyphantria cunea	131.42	31.83
Hyphantria cunea	13.73	37.94
Hyphantria cunea	-74	40.65
Hyphantria cunea	-75.16	44.58
Hyphantria cunea	129.08	35.06
Hyphantria cunea	-89.62	20.96
Hyphantria cunea	-109.18	31.85
Hyphantria cunea	-73.85	40.75
Hyphantria cunea	88.49	69.48
Hyphantria cunea	-107.94	47.98
Hyphantria cunea	-72.78	40.85
Hyphantria cunea	-73.45	40.87
Hyphantria cunea	42.67	43.7
Hyphantria cunea	129.07	35.07
Hyphantria cunea	127.18	37.03
Hyphantria cunea	-73.97	44.23
Hyphantria cunea	-124.09	44.22
Hyphantria cunea	-73.56	40.59
Hyphantria cunea	-122.47	37.77
Hyphantria cunea	88.65	69.45
Hyphantria cunea	-69.98	41.91
Hyphantria cunea	47.81	41.27
Hyphantria cunea	-122.38	48.74
Hyphantria cunea	-82.87	32.5
Hyphantria cunea	130.46	33.61
Hyphantria cunea	-73.45	40.87
Hyphantria cunea	-110.76	31.54
Hyphantria cunea	129.07	35.07
Hyphantria cunea	158.21	53.3
Hyphantria cunea	-122.47	37.77
Hyphantria cunea	-107.78	47.77
Hyphantria cunea	102.2	51.35
Hyphantria cunea	39.78	47.23
Hyphantria cunea	37.62	55.76
Hyphantria cunea	-73.45	40.87
Hyphantria cunea	127.15	36.89
Hyphantria cunea	-121.54	48.59
Hyphantria cunea	132.68	43.06
Hyphantria cunea	-119.53	48.41
Hyphantria cunea	-85.64	42.27
Hyphantria cunea	-73.56	40.59
Hyphantria cunea	-124.06	44.61
Hyphantria cunea	135.12	34.32
Hyphantria cunea	130.46	33.61
Hyphantria cunea	138.7	35.96
Hyphantria cunea	126.14	37.24
Hyphantria cunea	129.07	35.07
Hyphantria cunea	-74.26	44.19
Hyphantria cunea	-78.94	36
Hyphantria cunea	-85.64	42.26
Hyphantria cunea	-73.56	40.59
Hyphantria cunea	-73.45	40.87
Hyphantria cunea	-69.98	41.91
Hyphantria cunea	-108.68	47.63
Hyphantria cunea	-122.35	48.72
Hyphantria cunea	-73.45	40.87
Hyphantria cunea	-121.54	48.59
Hyphantria cunea	-120.9	47.78
Hyphantria cunea	-78.94	36
Hyphantria cunea	-122.47	37.77
Hyphantria cunea	103.13	53.5
Hyphantria cunea	-122.17	47.65
Hyphantria cunea	-73.96	40.79
Hyphantria cunea	-89.62	20.96
Hyphantria cunea	-121.32	48.28
Hyphantria cunea	-119.53	48.41
Hyphantria cunea	-73.84	40.71
Hyphantria cunea	43.17	43.08
Hyphantria cunea	-85.59	42.18
Hyphantria cunea	88.65	69.45
Hyphantria cunea	-107.98	47.99
Hyphantria cunea	-81.28	31.43
Hyphantria cunea	135.33	34.71
Hyphantria cunea	-87.12	33.97
Hyphantria cunea	-81.98	29.7
Hyphantria cunea	-73.45	40.87
Hyphantria cunea	127.49	34.85
Hyphantria cunea	43.17	43.08
Hyphantria cunea	-85.59	42.19
Hyphantria cunea	88.49	69.48
Hyphantria cunea	-74.25	41.73
Hyphantria cunea	-108.01	47.62
Hyphantria cunea	-124.06	44.6
Hyphantria cunea	-124.03	44.49
Hyphantria cunea	130.46	33.61
Hyphantria cunea	-122.24	48.92
Hyphantria cunea	-82.24	29.66
Hyphantria cunea	-81.99	29.7
Hyphantria cunea	-73.45	40.87
Hyphantria cunea	47.35	42.75
Hyphantria cunea	43.14	43.12
Hyphantria cunea	-117.05	47.61
Hyphantria cunea	-73.56	40.59
Hyphantria cunea	-81.28	31.98
Hyphantria cunea	135.33	34.71
Hyphantria cunea	133.07	35.49
Hyphantria cunea	-74.74	39.98
Hyphantria cunea	47.35	42.75
Hyphantria cunea	129.07	35.07
Hyphantria cunea	127.19	36.89
Hyphantria cunea	100.37	54.59
Hyphantria cunea	9.25	48.64
Hyphantria cunea	140.39	37.71
Hyphantria cunea	-122.11	48.4
Hyphantria cunea	-122.68	48.17
Hyphantria cunea	-93.92	32.84
Hyphantria cunea	-78.94	36
Hyphantria cunea	-107.79	47.8
Hyphantria cunea	-81.28	31.43
Hyphantria cunea	-122.38	48.73
Hyphantria cunea	135.33	34.71
Hyphantria cunea	15.31	47.46
Hyphantria cunea	130.46	33.61
Hyphantria cunea	132.72	35.31
Hyphantria cunea	-73.77	40.73
Hyphantria cunea	-81.97	29.71
Hyphantria cunea	-72.55	41
Hyphantria cunea	158.21	52.88
Hyphantria cunea	-109.09	31.87
Hyphantria cunea	-122.47	37.77
Hyphantria cunea	-108.23	47.87
Hyphantria cunea	135.12	34.32
Hyphantria cunea	-82.03	29.67
Hyphantria cunea	-73.45	40.87
Hyphantria cunea	45.83	44.87
Hyphantria cunea	107.35	51.78
Hyphantria cunea	-73.89	40.91
Hyphantria cunea	-107.98	47.99
Hyphantria cunea	-83.2	33.15
Hyphantria cunea	131.93	43.11
Hyphantria cunea	138.7	35.96
Hyphantria cunea	-88.93	40.53
Hyphantria cunea	-73.74	40.75
Hyphantria cunea	-73.45	40.87
Hyphantria cunea	129.07	35.07
Hyphantria cunea	-109.25	31.96
Hyphantria cunea	-78.94	36
Hyphantria cunea	-73.56	40.59
Hyphantria cunea	-73.45	40.87
Hyphantria cunea	-107.98	47.99
Hyphantria cunea	139.47	35.3
Hyphantria cunea	-72.78	40.85
Hyphantria cunea	-73.45	40.87
Hyphantria cunea	-72.66	40.92
Hyphantria cunea	-73.46	40.86
Hyphantria cunea	158.21	53.26
Hyphantria cunea	-73.85	40.75
Hyphantria cunea	-107.78	47.77
Hyphantria cunea	-73.14	40.78
Hyphantria cunea	131.93	34.68
Hyphantria cunea	86.1	56.4
Hyphantria cunea	5.91	43.11
Hyphantria cunea	129.07	35.07
Hyphantria cunea	158.46	54.64
Hyphantria cunea	-74.17	41.18
Hyphantria cunea	-85.64	42.26
Hyphantria cunea	-73.56	40.59
Hyphantria cunea	-107.67	47.68
Hyphantria cunea	33.55	44.66
Hyphantria cunea	-124.11	44.28
Hyphantria cunea	130.46	33.61
Hyphantria cunea	-72.78	40.85
Hyphantria cunea	-73.45	40.87
Hyphantria cunea	-93.63	32.57
Hyphantria cunea	-73.96	44.23
Hyphantria cunea	-113.57	46.72
Hyphantria cunea	-74.62	39.91
Hyphantria cunea	47.81	41.27
Hyphantria cunea	-82.87	32.5
Hyphantria cunea	10.74	45.68
Hyphantria cunea	-74.26	44.46
Hyphantria cunea	-85.64	42.27
Hyphantria cunea	-107.79	47.8
Hyphantria cunea	-81.28	31.43
Hyphantria cunea	140.39	37.71
Hyphantria cunea	-73.37	40.82
Hyphantria cunea	-73.55	40.85
Hyphantria cunea	-73.2	40.74
Hyphantria cunea	-93.63	32.57
Hyphantria cunea	129.02	35.08
Hyphantria cunea	-122.47	37.77
Hyphantria cunea	-107.77	47.76
Hyphantria cunea	-82.32	32.38
Hyphantria cunea	127.16	36.83
Hyphantria cunea	10.74	45.68
Hyphantria cunea	-93.63	32.57
Hyphantria cunea	-74.15	44.36
Hyphantria cunea	43.15	43.11
Hyphantria cunea	-78.94	36
Hyphantria cunea	-73.56	40.59
Hyphantria cunea	-118.16	33.83
Hyphantria cunea	-81.28	31.43
Hyphantria cunea	-121.67	48.65
Hyphantria cunea	143.07	42.89
Hyphantria cunea	131.46	31.96
Hyphantria cunea	131.42	31.83
Hyphantria cunea	-74	40.65
Hyphantria cunea	-81.97	29.71
Hyphantria cunea	-72.86	40.77
Hyphantria cunea	-73.7	40.65
Hyphantria cunea	-75.74	40.2
Hyphantria cunea	-93.63	32.57
Hyphantria cunea	-75.16	44.58
Hyphantria cunea	-107.78	47.76
Hyphantria cunea	103.13	53.47
Hyphantria cunea	-124.06	44.61
Hyphantria cunea	168.62	-43.97
Hyphantria cunea	171.98	-43.56
Hyphantria cunea	168.61	-43.97
Hyphantria cunea	170.33	-45.95
Hyphantria cunea	167.15	-45.14
Hyphantria cunea	168.01	-46.36
Hyphantria cunea	168.01	-44.94
Hyphantria cunea	173.02	-43.81
Hyphantria cunea	171.97	-43.24
Hyphantria cunea	172	-43.21
Hyphantria cunea	167.68	-46.11
Hyphantria cunea	169.19	-45.3
Hyphantria cunea	170.08	-45.43
Hyphantria cunea	169.2	-45.34
Hyphantria cunea	166.59	-46.03
Hyphantria cunea	170.19	-46.11
Hyphantria cunea	170.33	-45.95
Hyphantria cunea	171.3	-44.15
Hyphantria cunea	167.69	-46.3
Hyphantria cunea	-104.41	23.47
Hyphantria cunea	-103.95	19.45
Hyphantria cunea	-105	20.35
Hyphantria cunea	-105.04	19.5
Hyphantria cunea	-106.3	23.2
Hyphantria cunea	-104.85	20.76
Hyphantria cunea	-104.7	23.98
Hyphantria cunea	-104.26	19.26
Hyphantria cunea	-105.04	19.5
Hyphantria cunea	-105.03	19.5
Hyphantria cunea	-104.97	19.42
Hyphantria cunea	-105.04	19.5
Hyphantria cunea	-105.04	19.5
Hyphantria cunea	-105.04	19.5
Hyphantria cunea	19.47	47.07
Hyphantria cunea	18.15	47.91
Hyphantria cunea	18.16	47.92
Hyphantria cunea	16.6	47.82
Hyphantria cunea	19.64	47.83
Hyphantria cunea	19.64	47.83
Hyphantria cunea	18.45	47.8
Hyphantria cunea	19.03	47.48
Hyphantria cunea	19.09	47.5
Hyphantria cunea	16.84	47.94
Hyphantria cunea	16.77	47.77
Hyphantria cunea	19.61	47.25
Hyphantria cunea	16.77	47.95
Hyphantria cunea	16.64	47.81
Hyphantria cunea	16.77	47.95
Hyphantria cunea	16.67	47.71
Hyphantria cunea	19.03	47.48
Hyphantria cunea	19.09	47.5
Hyphantria cunea	16.75	47.77
Hyphantria cunea	16.75	47.77
Hyphantria cunea	13.61	49.86
Hyphantria cunea	13.59	49.11
Hyphantria cunea	13.15	49.1
Hyphantria cunea	15.92	49.73
Hyphantria cunea	13.25	49.05
Hyphantria cunea	13.39	49.03
Hyphantria cunea	13.29	49.09
Hyphantria cunea	14.14	49.98
Hyphantria cunea	13.82	49.41
Hyphantria cunea	19.7	48.67
Hyphantria cunea	18.73	48.52
Hyphantria cunea	18.14	48.98
Hyphantria cunea	19.65	48.97
Hyphantria cunea	17.09	48.81
Hyphantria cunea	17.18	48.58
Hyphantria cunea	18.15	48.98
Hyphantria cunea	19.76	49
Hyphantria cunea	20.04	48.74
Hyphantria cunea	23.89	45.76
Hyphantria cunea	22.66	46.52
Hyphantria cunea	22.84	45.35
Hyphantria cunea	22.81	46.49
Hyphantria cunea	23.9	46.86
Hyphantria cunea	22.66	46.52
Hyphantria cunea	22.66	46.52
Hyphantria cunea	23.06	43.01
Hyphantria cunea	22.75	41.17
Hyphantria cunea	22.89	43.13
Hyphantria cunea	23.23	43.41
Hyphantria cunea	21.17	39.57
Hyphantria cunea	21.38	39.51
Hyphantria cunea	22.0683	39.5436
Hyphantria cunea	7.57	44.14
Hyphantria cunea	7.14	45.41
Hyphantria cunea	7.07	44.2
Hyphantria cunea	7.08	45.16
Hyphantria cunea	7.47	45.71
Hyphantria cunea	7.54	44.01
Hyphantria cunea	11.2	44.9
Hyphantria cunea	7.12	44.39
Hyphantria cunea	7.1989	44.9083
Hyphantria cunea	9.78	44.71
Hyphantria cunea	7.07	44.2
Hyphantria cunea	28.28	48.23
Hyphantria cunea	30.42	46.26
Hyphantria cunea	30.59	46.4
Hyphantria cunea	30.46	50.35
Hyphantria cunea	31.9	51.01
Hyphantria cunea	30.41	46.27
Hyphantria cunea	14.49	52.56
Hyphantria cunea	11.82	48.93
Hyphantria cunea	6.93	50.76
Hyphantria cunea	6.88	50.76
Hyphantria cunea	8.51	49.95
Hyphantria cunea	6.8167	50.6008
Hyphantria cunea	6.8061	51.6694
Hyphantria cunea	6.8061	51.6694
Hyphantria cunea	6.932	50.76
Hyphantria cunea	8.5	48.7
Hyphantria cunea	6.86	51.05
Hyphantria cunea	6.9	50.15
Hyphantria cunea	6.93	50.76
Hyphantria cunea	11.82	48.34
Hyphantria cunea	6.77	49.89
Hyphantria cunea	8.51	49.54
Hyphantria cunea	6.97	52.18
Hyphantria cunea	9.03	48.53
Hyphantria cunea	19.82	43.52
Hyphantria cunea	20.74	44.81
Hyphantria cunea	19.84	43.66
Hyphantria cunea	19.78	43.33
Hyphantria cunea	21.32	44.88
Hyphantria cunea	20.43	44.75
Hyphantria cunea	20.4	44.82
Hyphantria cunea	14.18	46.43
Hyphantria cunea	13.87	45.94
Hyphantria cunea	14.5	46.06
Hyphantria cunea	14.1166	46.113
Hyphantria cunea	13.923	45.908
Hyphantria cunea	14.117	46.113
Hyphantria cunea	13.93	46.43
Hyphantria cunea	2	45.82
Hyphantria cunea	2.71	45.14
Hyphantria cunea	1.84	47.89
Hyphantria cunea	1.39	47.62
Hyphantria cunea	1.37	47.6
Hyphantria cunea	1.84	47.89
Hyphantria cunea	2.02	47.89
Hyphantria cunea	1.31	47.57
Hyphantria cunea	1.84	47.89
Hyphantria cunea	-0.36	44.49
Hyphantria cunea	2.33336	48.866667
Hyphantria cunea	2.33354	48.866667
Hyphantria cunea	4.87	48.33
Hyphantria cunea	0.51	49.43
Hyphantria cunea	2.49	48.7
Hyphantria cunea	0.47	49.48
Hyphantria cunea	1.03	44.4
Hyphantria cunea	3	45.5
Hyphantria cunea	4.77	45.78
Hyphantria cunea	4.75	45.38
Hyphantria cunea	4.89	45.77
Hyphantria cunea	16.95	48.69
Hyphantria cunea	16.43	46.87
Hyphantria cunea	16.15	48.83
Hyphantria cunea	16.11	48.97
Hyphantria cunea	15.85	48.86
Hyphantria cunea	17.24	46.69
Hyphantria cunea	17.17	46.49
Hyphantria cunea	16.97	48.11
Hyphantria cunea	16.93	48.14
Hyphantria cunea	16.09	47.17
Hyphantria cunea	18.27	46.29
Hyphantria cunea	17.59	45.62
Hyphantria cunea	16.03	47.55
Hyphantria cunea	15.91	47.51
Hyphantria cunea	16	48.81
Hyphantria cunea	16.1	47.12
Hyphantria cunea	16.37	48.31
Hyphantria cunea	16.31	48.34
Hyphantria cunea	18.14	48.98
Hyphantria cunea	16.27	48.08
Hyphantria cunea	40.45	56.12
Hyphantria cunea	48.76	40.65
Hyphantria cunea	32.3	40.01
Hyphantria cunea	32.67	40.43
Hyphantria cunea	31.29	40.61
Hyphantria cunea	32.64	40.47
Hyphantria cunea	30.76	40.81
Hyphantria cunea	45.23	42.06
Hyphantria cunea	42.08	41.74
Hyphantria cunea	44.64	41.78
Hyphantria cunea	42	41.1
Hyphantria cunea	42	41.64
Hyphantria cunea	42.32	41.86
Hyphantria cunea	44.41	41.66
